# Supplementary material for: NFATc Acts as a Non-Canonical Phenotypic Stability Factor for a Hybrid Epithelial/Mesenchymal Phenotype
Source: Front Oncol. 2020 Sep 8;10:553342. doi: 10.3389/fonc.2020.553342 (PMC7506140; doi:10.3389/fonc.2020.553342)
Supplement: Supplementary file 2 [file Data_Sheet_2.xlsx]

## Sheet: Sheet1
Parameter	Control	10% up				10% down				% change up	% change down
	LP3-LP2	LP1	LP2	LP3	LP4	LP1	LP2	LP3	LP4
Control	69	346.7	338.2	407.2	225.9	346.7	338.2	407.2	225.9
ku34	69	346.8	338.6	407.6	230.2	347	338.5	407.5	230.2	0	0
kms	69	347.3	338.5	407.6	230.2	347.3	338.5	407.6	230.2	0.144928	0.144928
ks	69	347.3	338.6	407.6	230.2	347.3	338.6	407.5	230.2	0	-0.144928
ku200	69	333.1	325.9	397.2	226.8	363.2	352.7	418.7	233.8	3.33333	-4.34783
kmz	69	361.1	349.8	420.8	243	333.4	327.1	394.5	217.7	2.89855	-2.31884
kz	69	383.6	362.3	421.3	241.9	308.8	308.1	393	218.6	-14.4928	23.0435
ke	69	347.1	338.4	407	228.4	347.4	338.7	408	232	-0.57971	0.434783
kn	69	351.1	341.8	410.6	232	343.6	335.6	404.6	228.5	-0.289855	0
gu34	69	347.2	338.5	407.5	230.2	347.2	338.6	407.5	230.2	0	-0.144928
gms	69	347.2	338.5	407.6	230.3	347.2	338.5	407.3	230.2	0.144928	-0.289855
gs	69	347.2	338.6	407.4	230.2	347.3	338.5	407.6	230.2	-0.289855	0.144928
gu200	69	365.6	358.4	439	241.1	328.1	318	376.9	219	16.8116	-14.6377
gmz	69	309.8	307	376.8	212.8	351	341.6	410.7	232	1.15942	0.144928
gz	69	312.5	311.2	394.3	219.6	387.5	364.6	422.9	243.2	20.4348	-15.5072
ge	69	347.4	338.6	407.9	231.9	347	338.4	407	228.2	0.434783	-0.57971
gn	69	343.9	335.8	404.9	228.6	351.7	342.1	411.1	232.2	0.144928	0
s0u34	69	347.3	338.6	407.6	230.2	347.3	338.6	407.6	230.2	0	0
s0ms	69	347.2	338.6	407.6	230.2	347.2	338.6	407.6	230.2	0	0
z0u34	69	347.2	338.6	407.6	230.2	347.2	338.6	407.6	230.2	0	0
u034	69	347.2	338.6	407.6	230.2	347.2	338.6	407.6	230.2	0	0
e0mz	69	347.2	338.6	407.6	230.2	347.2	338.6	407.6	230.2	0	0
z0e	69	347.2	338.6	407.6	230.2	347.2	338.6	407.6	230.2	0	0
I0ms	69	347.2	338.6	407.6	230.2	347.2	338.6	407.6	230.2	0	0
z0u200	69	347.2	338.6	418.6	241	347.3	338.5	396.2	219.4	15.942	-16.3768
z0mz	69	383.6	362.2	410.3	230.3	309	308.1	405.1	230.1	-30.2899	40.5797
s0u200	69	366.3	359.1	438.5	240.6	327.5	317.3	376.8	219.4	15.0725	-13.7681
s0mz	69	362.3	351.2	417.6	242.1	331.6	325.2	397.7	217.6	-3.76812	5.07246
u2000	69	333.3	325.9	397.2	226.8	363.3	352.7	418.7	233.7	3.33333	-4.34783
n0z	69	351.3	341.9	411	232.1	343.5	335.5	404.5	228.5	0.144928	0
n0n	69	347.3	338.5	407.5	230.2	347.2	338.5	407.5	230.2	0	0
n0e	69	347.3	338.5	407.5	230.2	347.3	338.5	407.5	230.2	0	0
n0u200	69	347.3	338.5	407.5	230.2	347.3	338.5	407.5	230.2	0	0
lamdasu34	69	347.4	338.6	407.5	230.2	347.4	338.63	407.7	230.2	-0.144928	0.101449
lamdazu34	69	347.4	338.5	407.5	230.2	347.2	338.5	407.5	230.2	0	0
lamdasms	69	347.4	338.5	407.5	230.2	347.4	338.5	407.5	230.2	0	0
lamdaIms	69	347.4	338.5	407.5	230.2	347.4	338.5	407.5	230.2	0	0
lamdaze	69	347.6	338.5	407.6	231.47	347.1	338.6	409.4	243.2	0.144928	2.6087
lamdazu200	69	347.3	338.5	408.1	236.9	347.5	338.5	407.1	223.3	0.869565	-0.57971
lamdasu200	69	352.1	343.9	418.5	231.6	342.3	333.3	397.5	228.7	8.11594	-6.95652
lamdazmz	69	321.9	311.3	377	212.8	376.5	370.2	446.4	251.9	-4.78261	10.4348
lamdasmz	69	310.9	308	377.4	213.8	391.9	373.9	446	250.7	0.57971	4.49275
lamdaemz	69	310.1	307.3	377.7	218.1	392.6	374.4	445.1	244.3	2.02899	2.46377
lamdanz	69	311.6	308.6	378.2	213.7	390.3	372.7	444.4	250.6	0.869565	3.91304
lamdann	69	344	335.8	404.9	228.6	351.6	342.1	411.1	232.2	0.144928	0
lamdane	69	347.4	338.5	407.5	230.2	347.4	338.5	407.5	230.2	0	0
lamdanu200	69	365.7	358.4	439	241.1	328.1	318	377	219	16.8116	-14.4928
nsu34	69	347.4	338.5	407.5	230.2	347.4	338.5	407.5	230.2	0	0
nsms	69	347.4	338.5	407.5	230.2	347.4	338.5	407.5	230.2	0	0
nsmz	69	340	330	400	230	355	347.2	416.3	233.4	1.44928	0.144928
nu34	69	347.4	338.5	407.5	230.2	347.4	338.5	407.5	230.2	0	0
nI	69	347.4	338.5	407.5	230.2	347.4	338.5	407.5	230.2	0	0
nze	69	347.4	338.5	407.5	230.2	347.4	338.5	407.5	231.2	0	0
nnu200	69	347.4	338.5	407.5	230.2	347.4	338.5	407.5	230.2	0	0
nzu200	69	347.3	338.7	414.1	221.1	347.3	338.3	400.2	241.2	9.27536	-10.2899
nsu200	69	340	326.4	385.1	227.7					-14.9275	N/A	no LP found even after running for half an hour
nzmz	69	375.8	337.4	404.2	230			412.2	230.5	-3.18841	N/A	only two LP found
nu200	69	515.8	450.7	491	255.1			356.3	209.1	-41.5942	N/A	only two LP found
nzu34	69	347.4	338.5	407.5	230.2	347.4	338.5	407.5	230.2	0	0
nemz	69	347.5	338.8	408.3	231.1	346.7	338.2	406.6	229.3	0.724638	-0.869565
nnz	69	343.4	335.4	404.3	228.4	352	342.4	411.5	232.4	-0.144928	0.144928
nnn	69	347.2	338.6	407.6	230.2	347.2	338.6	407.6	230.2	0	0
nne	69	347.1	338.6	407.9	231.9	347.2	338.4	407	228.3	0.434783	-0.57971
core	69	185.075	224.682	193.181	208.835					-54.3463
